# Supplementary material for: Harnessing reaction-based probes to preferentially target pancreatic β-cells and β-like cells
Source: Life Sci Alliance. 2021 Jan 28;4(4):e202000840. doi: 10.26508/lsa.202000840 (PMC7898467; doi:10.26508/lsa.202000840)
Supplement: Supplementary file 1 [file LSA-2020-00840_TableS1.xlsx]

## Sheet: Sheet2
Table S1. Composition of hPSC differentiation media
Differentiation media
Stage 1 basal media	MCDB 131 medium (Thermo Fisher Scientific), 1% Glutamax (Thermo Fisher Scientific), 0.5% FFA-BSA (Sigma), 10 mM final glucose (Sigma), 1.5 g/lt NaHCO3 (Sigma)
Stage 2 basal media	MCDB 131 medium, 1% Glutamax, 2% FFA-BSA, 10 mM final glucose, 1.5 g/lt NaHCO3, 0.25 mM Ascorbic acid (Sigma), 1:50,000 ITS-X (Thermo Fisher Scientific)
Stage 3&4 basal media	MCDB 131 medium, 1% Glutamax, 2% FFA-BSA, 10 mM final glucose, 2.5 g/lt NaHCO3, 0.25 mM Ascorbic acid, 1:200 ITS-X
Stage 5&6 basal media	MCDB 131 medium, 1% Glutamax, 2% FFA-BSA, 20 mM final glucose, 2 g/lt NaHCO3, 1:200 ITS-X
Growth factors and small molecules
S1 d1	100 ng/ml GDF8 (Peprotech), 3 μM CHIR-99021 (LC Laboratories)
S1 d2	100 ng/ml GDF8, 0.3 μM CHIR-99021
S1 d3	100 ng/ml GDF8
S2 (d4-6)	50 ng/ml FGF7 (R&D Systems)
S3 (d7-8)	50 ng/ml FGF7, 200 nM TPB (EMD Millipore), 0.25 μM SANT-1 (Sigma), 1 μM Retinoic Acid (Sigma), 100 nM LDN-193189 (Stemgent)
S4 (d9-13)	50 ng/ml FGF7, 0.25 μM SANT-1, 0.1 μM Retinoic Acid
S5 (d14-16)	0.25 μM SANT-1, 0.05 μM Retinoic Acid, 100 nM LDN-193189, 1 μM T3, 10 μM ALK5 inhibitor II, 10 μM ZnSO4, 10 μg/ml Heparin
S6 (d17-23)	100 nM LDN-193189, 1 μM T3 (Sigma), 10 μM ALK5 inhibitor II (Enzo Life Sciences), 10 μM ZnSO4 (Sigma), 100 nM GSiXX (EMD Millipore)
S6 (d24-30)	1 μM T3, 10 μM ALK5 inhibitor II, 10 μM ZnSO4, 1 mM N-Cys (Sigma), 10 μM Trolox (EMD Millipore), 2 μM R428 (SelleckChem)
